# Supplementary material for: Diet, Physical Activity and Gestational Weight Gain Patterns among Pregnant Women Living with Obesity in the North East of England: The GLOWING Pilot Trial
Source: Nutrients. 2021 Jun 9;13(6):1981. doi: 10.3390/nu13061981 (PMC8227571; doi:10.3390/nu13061981)
Supplement: Supplementary file 1 [file nutrients-13-01981-s001.zip]

Archive with 1 entries (1 files):
- nutrients-1204820-supplementary.pdf
